# Supplementary material for: Chelating Silicone Dendrons: Trying to Impact Organisms by Disrupting Ions at Interfaces
Source: Molecules. 2022 Mar 14;27(6):1869. doi: 10.3390/molecules27061869 (PMC8954278; doi:10.3390/molecules27061869)
Supplement: Supplementary file 1 [file molecules-27-01869-s001.zip]

Archive with 1 entries (1 files):
- molecules-1591803-supplementary.pdf
